# Supplementary material for: Government Calling Revisited: A Survey-Experiment on the Moderating Role of Public Service Motivation in Assessing Employer Attractiveness
Source: Front Psychol. 2020 Oct 29;11:559011. doi: 10.3389/fpsyg.2020.559011 (PMC7658371; doi:10.3389/fpsyg.2020.559011)
Supplement: Supplementary file 1 [file Data_Sheet_1.CSV]

Q3_1_1	Q3_1_2	Q3_1_3	Q3_1_4	Q3_1_5	Q3_1_6	Q3_1_7	Q3_1_8	Q3_1_9	Q3_1_10	Q3_1_11	Q4_1_1	Q4_1_2	Q4_1_3	Q4_1_4	Q9	Q10	Q11	FL_6_DO_p	FL_6_DO_n	FL_6_DO_c	source01	Q24	Q22	Q21	source_set	q10_r	public	private	control	vignette	attractiveness	pofit	psm	publicXpsm	privateXpsm	controlXpsm
4	2	4	4	3	4	1	4	4	4	4	4	4	4	3	1	1988	2	#NULL!	1	#NULL!	0	#NULL!	#NULL!	#NULL!	1	1988	0	1	0	2	4	3	4	0	4	0
2	4	2	3	3	2	1	2	1	4	2	4	4	3	4	2	1966	1	#NULL!	#NULL!	1	0	#NULL!	#NULL!	#NULL!	1	1966	0	0	1	3	3	2	4	0	0	4
4	1	4	4	4	3	3	3	2	5	2	5	5	5	5	2	1988	2	#NULL!	#NULL!	1	0	#NULL!	#NULL!	#NULL!	1	1988	0	0	1	3	4	3	5	0	0	5
4	2	4	5	3	4	4	4	3	3	4	3	3	4	3	1	1963	1	#NULL!	#NULL!	1	0	#NULL!	#NULL!	#NULL!	1	1963	0	0	1	3	4	4	3	0	0	3
5	2	4	5	5	5	3	4	5	5	5	5	5	4	5	2	1961	1	#NULL!	1	#NULL!	0	#NULL!	#NULL!	#NULL!	1	1961	0	1	0	2	5	4	5	0	5	0
3	3	3	5	3	3	2	3	2	2	2	4	4	3	4	2		2	1	#NULL!	#NULL!	0	#NULL!	#NULL!	#NULL!	1	#NULL!	1	0	0	1	4	3	4	4	0	0
3	2	3	5	3	3	2	3	2	5	3	4	4	4	4	1	1986	1	1	#NULL!	#NULL!	0	#NULL!	#NULL!	#NULL!	1	1986	1	0	0	1	4	3	4	4	0	0
4	2	4	4	4	4	3	4	3	4	4	4	3	3	4	4	1954	1	#NULL!	#NULL!	1	0	#NULL!	#NULL!	#NULL!	1	1954	0	0	1	3	4	4	4	0	0	4
4	3	4	3	3	4	3	2	1	4	3	4	3	4	3	1	1988	1	1	#NULL!	#NULL!	0	#NULL!	#NULL!	#NULL!	1	1988	1	0	0	1	4	3	4	4	0	0
3	1	3	3	4	3	2	2	1	4	2	5	5	5	5	2	1988	2	#NULL!	1	#NULL!	0	#NULL!	#NULL!	#NULL!	1	1988	0	1	0	2	3	2	5	0	5	0
3	2	2	4	2	4	4	3	2	4	2	4	5	5	5	2	1989	2	1	#NULL!	#NULL!	0	#NULL!	#NULL!	#NULL!	1	1989	1	0	0	1	3	4	5	5	0	0
4	2	4	4	4	3	3	3	3	3	3	5	5	5	5	2	1986	2	#NULL!	#NULL!	1	0	#NULL!	#NULL!	#NULL!	1	1986	0	0	1	3	4	3	5	0	0	5
3	2	2	3	2	3	3	2	2	5	2	5	4	4	5	2	1979	1	1	#NULL!	#NULL!	0	#NULL!	#NULL!	#NULL!	1	1979	1	0	0	1	3	3	5	5	0	0
2	2	3	2	2	4	3	2	3	5	2	5	4	4	4	3	1974	1	#NULL!	#NULL!	1	0	#NULL!	#NULL!	#NULL!	1	1974	0	0	1	3	2	3	4	0	0	4
3	4	3	2	1	4	4	4	1	4	2	4	3	4	3	2	1984	1	#NULL!	1	#NULL!	0	#NULL!	#NULL!	#NULL!	1	1984	0	1	0	2	2	4	4	0	4	0
4	3	2	2	2	4	4	4	4	4	3	4	4	5	4	2	1991	2	1	#NULL!	#NULL!	0	#NULL!	#NULL!	#NULL!	1	1991	1	0	0	1	3	4	4	4	0	0
3	4	2	4	1	2	3	3	2	4	3	4	4	4	4	3	1965	2	1	#NULL!	#NULL!	0	#NULL!	#NULL!	#NULL!	1	1965	1	0	0	1	3	3	4	4	0	0
4	2	4	4	3	4	3	2	2	2	3	4	4	4	4	2	1992	1	#NULL!	1	#NULL!	0	#NULL!	#NULL!	#NULL!	1	1992	0	1	0	2	4	3	4	0	4	0
4	2	4	4	4	4	4	4	4	4	3	5	4	4	5	3	1958	1	#NULL!	#NULL!	1	0	#NULL!	#NULL!	#NULL!	1	1958	0	0	1	3	4	4	5	0	0	5
4	2	4	5	3	4	4	3	4	4	3	5	5	2	5	3	1965	2	1	#NULL!	#NULL!	0	#NULL!	#NULL!	#NULL!	1	1965	1	0	0	1	4	4	4	4	0	0
2	4	3	5	2	3	3	4	5	3	3	5	5	4	5	1	1983	2	#NULL!	1	#NULL!	0	#NULL!	#NULL!	#NULL!	1	1983	0	1	0	2	3	3	5	0	5	0
4	2	4	4	4	3	3	3	4	5	4	4	4	4	4	1	1986	1	#NULL!	1	#NULL!	0	#NULL!	#NULL!	#NULL!	1	1986	0	1	0	2	4	3	4	0	4	0
3	3	2	2	1	2	2	2	2	2	2	4	4	4	4	4	1954	1	1	#NULL!	#NULL!	0	#NULL!	#NULL!	#NULL!	1	1954	1	0	0	1	2	2	4	4	0	0
4	2	4	4	4	4	3	4	4	4	4	4	4	3	4	2	1956	1	#NULL!	#NULL!	1	0	#NULL!	#NULL!	#NULL!	1	1956	0	0	1	3	4	4	4	0	0	4
4	3	4	4	3	3	4	4	4	4	3	5	5	5	5	2	1952	1	1	#NULL!	#NULL!	0	#NULL!	#NULL!	#NULL!	1	1952	1	0	0	1	4	4	5	5	0	0
5	1	5	5	5	5	5	5	5	5	5	4	4	4	4	2	1987	2	#NULL!	1	#NULL!	0	#NULL!	#NULL!	#NULL!	1	1987	0	1	0	2	5	5	4	0	4	0
3	2	3	4	2	3	2	2	2	4	3	5	5	5	5	3	1974	2	#NULL!	#NULL!	1	0	#NULL!	#NULL!	#NULL!	1	1974	0	0	1	3	3	2	5	0	0	5
4	2	4	3	3	5	5	4	3	4	4	5	5	5	5	3	1993	2	#NULL!	1	#NULL!	0	#NULL!	#NULL!	#NULL!	1	1993	0	1	0	2	4	5	5	0	5	0
4	3	3	5	3	4	4	4	2	2	2	5	4	5	5	3	1959	2	#NULL!	#NULL!	1	0	#NULL!	#NULL!	#NULL!	1	1959	0	0	1	3	4	4	5	0	0	5
4	5	2	5	2	4	3	4	2	3	2	4	3	4	3	4	1968	2	1	#NULL!	#NULL!	0	#NULL!	#NULL!	#NULL!	1	1968	1	0	0	1	3	4	4	4	0	0
3	2	2	4	2	3	3	2	2	3	2	4	4	3	4	1	1991	1	1	#NULL!	#NULL!	0	#NULL!	#NULL!	#NULL!	1	1991	1	0	0	1	3	3	4	4	0	0
4	2	4	4	3	4	3	3	3	2	2	4	4	4	4	2	1989	2	#NULL!	1	#NULL!	0	#NULL!	#NULL!	#NULL!	1	1989	0	1	0	2	4	3	4	0	4	0
3	2	4	5	3	3	3	3	4	5	4	4	4	5	4	2	1960	1	#NULL!	#NULL!	1	0	#NULL!	#NULL!	#NULL!	1	1960	0	0	1	3	4	3	4	0	0	4
4	2	5	5	5	4	4	4	3	3	3	4	5	4	4	2	1992	2	#NULL!	#NULL!	1	0	#NULL!	#NULL!	#NULL!	1	1992	0	0	1	3	5	4	4	0	0	4
5	1	5	4	4	4	4	3	3	4	4	5	4	3	5	2	1955	1	#NULL!	1	#NULL!	0	#NULL!	#NULL!	#NULL!	1	1955	0	1	0	2	5	4	4	0	4	0
4	2	4	3	3	4	4	3	2	3	3	4	4	4	4	3	1987	1	1	#NULL!	#NULL!	0	#NULL!	#NULL!	#NULL!	1	1987	1	0	0	1	4	4	4	4	0	0
5	1	5	5	5	3	3	3	5	5	5	5	5	5	5	3	1953	2	#NULL!	#NULL!	1	0	#NULL!	#NULL!	#NULL!	1	1953	0	0	1	3	5	3	5	0	0	5
2	3	1	3	1	2	2	1	2	2	2	4	4	3	3	3	1988	2	1	#NULL!	#NULL!	0	#NULL!	#NULL!	#NULL!	1	1988	1	0	0	1	2	2	4	4	0	0
4	2	4	4	3	3	3	3	3	2	3	4	4	4	4	2	1958	1	#NULL!	1	#NULL!	0	#NULL!	#NULL!	#NULL!	1	1958	0	1	0	2	4	3	4	0	4	0
4	1	4	4	4	5	4	4	3	3	4	5	4	4	3	2	1991	2	1	#NULL!	#NULL!	0	#NULL!	#NULL!	#NULL!	1	1991	1	0	0	1	4	4	4	4	0	0
4	2	4	4	3	4	3	4	3	4	4	4	4	3	5	2	1979	1	1	#NULL!	#NULL!	0	#NULL!	#NULL!	#NULL!	1	1979	1	0	0	1	4	4	4	4	0	0
3	3	4	2	2	3	3	3	4	2	2	5	4	4	4	1	1973	1	#NULL!	#NULL!	1	0	#NULL!	#NULL!	#NULL!	1	1973	0	0	1	3	3	3	4	0	0	4
4	2	4	5	4	3	3	3	4	5	5	5	5	2	5	3	1962	2	#NULL!	#NULL!	1	0	#NULL!	#NULL!	#NULL!	1	1962	0	0	1	3	4	3	4	0	0	4
4	1	4	4	4	4	4	4	4	3	3	5	5	5	5	2	1983	2	#NULL!	1	#NULL!	0	#NULL!	#NULL!	#NULL!	1	1983	0	1	0	2	4	4	5	0	5	0
4	1	3	5	4	4	4	3	3	3	3	5	5	4	5	2	1974	2	1	#NULL!	#NULL!	0	#NULL!	#NULL!	#NULL!	1	1974	1	0	0	1	4	4	5	5	0	0
4	2	4	4	3	4	3	4	3	3	4	5	4	4	4	2	1989	1	1	#NULL!	#NULL!	0	#NULL!	#NULL!	#NULL!	1	1989	1	0	0	1	4	4	4	4	0	0
3	3	4	4	3	4	4	4	3	3	3	4	4	4	4	3	1963	2	#NULL!	#NULL!	1	0	#NULL!	#NULL!	#NULL!	1	1963	0	0	1	3	4	4	4	0	0	4
3	2	4	4	3	4	4	4	3	4	3	5	4	4	5	1	1985	2	#NULL!	1	#NULL!	0	#NULL!	#NULL!	#NULL!	1	1985	0	1	0	2	4	4	5	0	5	0
3	1	3	4	3	2	2	2	3	5	3	5	4	4	5	2	1985	2	#NULL!	#NULL!	1	0	#NULL!	#NULL!	#NULL!	1	1985	0	0	1	3	3	2	5	0	0	5
4	2	4	5	3	3	3	3	4	4	3	3	4	5	3	2	1988	2	1	#NULL!	#NULL!	0	#NULL!	#NULL!	#NULL!	1	1988	1	0	0	1	4	3	4	4	0	0
4	1	4	5	4	4	4	4	3	5	5	5	5	5	5	2	1994	2	#NULL!	1	#NULL!	0	#NULL!	#NULL!	#NULL!	1	1994	0	1	0	2	4	4	5	0	5	0
5	1	3	3	3	5	5	5	5	5	4	5	5	5	5	2	1987	2	1	#NULL!	#NULL!	0	#NULL!	#NULL!	#NULL!	1	1987	1	0	0	1	4	5	5	5	0	0
2	4	2	3	2	3	3	3	2	3	3	5	5	5	5	2	1956	2	#NULL!	#NULL!	1	0	#NULL!	#NULL!	#NULL!	1	1956	0	0	1	3	2	3	5	0	0	5
3	4	3	3	3	3	3	3	2	3	3	4	4	4	3	3	1957	1	1	#NULL!	#NULL!	0	#NULL!	#NULL!	#NULL!	1	1957	1	0	0	1	3	3	4	4	0	0
3	2	4	5	3	3	3	3	3	3	3	5	5	4	4	2	1988	1	#NULL!	#NULL!	1	0	#NULL!	#NULL!	#NULL!	1	1988	0	0	1	3	4	3	5	0	0	5
5	1	5	5	4	4	4	4	5	5	5	5	5	4	5	2	1989	2	#NULL!	1	#NULL!	0	#NULL!	#NULL!	#NULL!	1	1989	0	1	0	2	5	4	5	0	5	0
5	1	4	5	4	4	5	4	4	2	3	4	3	4	4	1	1994	2	1	#NULL!	#NULL!	0	#NULL!	#NULL!	#NULL!	1	1994	1	0	0	1	5	4	4	4	0	0
4	1	4	5	4	4	3	4	4	5	4	5	5	4	5	3	1979	1	#NULL!	1	#NULL!	0	#NULL!	#NULL!	#NULL!	1	1979	0	1	0	2	4	4	5	0	5	0
4	1	4	5	4	4	2	3	4	3	3	5	4	5	5	2	1993	2	#NULL!	#NULL!	1	0	#NULL!	#NULL!	#NULL!	1	1993	0	0	1	3	4	3	5	0	0	5
5	3	4	5	5	5	5	5	3	5	4	5	5	5	5	2	1965	1	1	#NULL!	#NULL!	0	#NULL!	#NULL!	#NULL!	1	1965	1	0	0	1	5	5	5	5	0	0
4	1	4	4	4	4	3	4	4	4	3	5	5	4	4	3	1966	2	#NULL!	1	#NULL!	0	#NULL!	#NULL!	#NULL!	1	1966	0	1	0	2	4	4	5	0	5	0
4	2	3	4	4	4	4	4	4	5	4	5	5	5	5	2	1985	2	#NULL!	#NULL!	1	0	#NULL!	#NULL!	#NULL!	1	1985	0	0	1	3	4	4	5	0	0	5
4	2	4	4	2	3	3	3	3	3	3	3	3	3	3	1	1957	1	1	#NULL!	#NULL!	0	#NULL!	#NULL!	#NULL!	1	1957	1	0	0	1	4	3	3	3	0	0
4	2	4	5	4	3	3	4	4	4	3	4	4	3	4	2	1982	2	#NULL!	1	#NULL!	0	#NULL!	#NULL!	#NULL!	1	1982	0	1	0	2	4	3	4	0	4	0
2	2	2	1	1	2	2	2	3	4	4	5	5	5	5	2	1960	2	1	#NULL!	#NULL!	0	#NULL!	#NULL!	#NULL!	1	1960	1	0	0	1	2	2	5	5	0	0
5	2	4	5	4	5	3	4	5	4	4	5	5	4	5	3	1963	2	#NULL!	#NULL!	1	0	#NULL!	#NULL!	#NULL!	1	1963	0	0	1	3	5	4	5	0	0	5
4	2	3	4	3	4	3	4	2	2	2	5	5	5	5	2	1991	2	1	#NULL!	#NULL!	0	#NULL!	#NULL!	#NULL!	1	1991	1	0	0	1	4	4	5	5	0	0
5	1	5	5	4	4	4	4	5	5	3	4	3	4	5	2	1991	2	#NULL!	1	#NULL!	0	#NULL!	#NULL!	#NULL!	1	1991	0	1	0	2	5	4	4	0	4	0
3	4	3	3	2	3	3	4	4	5	4	4	4	4	4	1	1982	1	#NULL!	#NULL!	1	0	#NULL!	#NULL!	#NULL!	1	1982	0	0	1	3	3	3	4	0	0	4
2	4	1	2	2	2	2	2	2	3	2	4	4	3	4	1	1990	2	#NULL!	1	#NULL!	0	#NULL!	#NULL!	#NULL!	1	1990	0	1	0	2	2	2	4	0	4	0
3	2	3	4	3	3	3	3	3	3	3	4	4	3	4	3	1965	2	#NULL!	#NULL!	1	0	#NULL!	#NULL!	#NULL!	1	1965	0	0	1	3	3	3	4	0	0	4
3	2	4	4	4	4	4	4	3	4	3	4	4	3	4	3	1955	2	#NULL!	1	#NULL!	0	#NULL!	#NULL!	#NULL!	1	1955	0	1	0	2	4	4	4	0	4	0
5	1	5	5	5	4	4	4	5	5	4	5	5	4	5	2	1984	2	1	#NULL!	#NULL!	0	#NULL!	#NULL!	#NULL!	1	1984	1	0	0	1	5	4	5	5	0	0
4	4	4	4	4	4	4	4	4	4	4	5	5	5	5	2	1961	2	1	#NULL!	#NULL!	0	#NULL!	#NULL!	#NULL!	1	1961	1	0	0	1	4	4	5	5	0	0
2	2	3	4	2	3	3	3	2	4	2	4	4	3	4	1	1985	1	1	#NULL!	#NULL!	0	#NULL!	#NULL!	#NULL!	1	1985	1	0	0	1	3	3	4	4	0	0
2	2	3	2	2	3	3	3	2	3	3	5	5	5	5	2	1966	1	#NULL!	#NULL!	1	0	#NULL!	#NULL!	#NULL!	1	1966	0	0	1	3	2	3	5	0	0	5
4	2	4	4	3	3	3	3	4	3	3	5	5	4	5	2	1989	2	#NULL!	1	#NULL!	0	#NULL!	#NULL!	#NULL!	1	1989	0	1	0	2	4	3	5	0	5	0
4	1	4	4	3	3	4	4	4	4	4	5	4	4	5	2	1990	2	1	#NULL!	#NULL!	0	#NULL!	#NULL!	#NULL!	1	1990	1	0	0	1	4	4	5	5	0	0
0	#NULL!	0	0	0	0	0	0	#NULL!	#NULL!	#NULL!	0	0	0	0	#NULL!		#NULL!	#NULL!	1	#NULL!	0	#NULL!	#NULL!	#NULL!	1	#NULL!	0	1	0	2	#NULL!	#NULL!	#NULL!	#NULL!	#NULL!	#NULL!
0	#NULL!	0	0	0	0	0	0	#NULL!	#NULL!	#NULL!	0	0	0	0	#NULL!		#NULL!	#NULL!	#NULL!	1	0	#NULL!	#NULL!	#NULL!	1	#NULL!	0	0	1	3	#NULL!	#NULL!	#NULL!	#NULL!	#NULL!	#NULL!
0	#NULL!	0	0	0	0	0	0	#NULL!	#NULL!	#NULL!	0	0	0	0	#NULL!		#NULL!	1	#NULL!	#NULL!	0	#NULL!	#NULL!	#NULL!	1	#NULL!	1	0	0	1	#NULL!	#NULL!	#NULL!	#NULL!	#NULL!	#NULL!
4	1	4	5	5	4	4	4	4	4	4	4	4	4	4	2	1972	2	#NULL!	1	#NULL!	0	#NULL!	#NULL!	#NULL!	1	1972	0	1	0	2	5	4	4	0	4	0
3	1	4	5	4	4	3	4	3	3	4	4	3	4	4	3	1967	1	#NULL!	#NULL!	1	0	#NULL!	#NULL!	#NULL!	1	1967	0	0	1	3	4	4	4	0	0	4
0	#NULL!	0	0	0	0	0	0	#NULL!	#NULL!	#NULL!	0	0	0	0	#NULL!		#NULL!	#NULL!	1	#NULL!	0	#NULL!	#NULL!	#NULL!	1	#NULL!	0	1	0	2	#NULL!	#NULL!	#NULL!	#NULL!	#NULL!	#NULL!
4	4	4	4	3	4	4	2	3	3	3	4	4	4	4	2	1991	2	#NULL!	#NULL!	1	0	#NULL!	#NULL!	#NULL!	1	1991	0	0	1	3	4	3	4	0	0	4
0	#NULL!	0	0	0	0	0	0	#NULL!	#NULL!	#NULL!	0	0	0	0	#NULL!		#NULL!	#NULL!	1	#NULL!	0	#NULL!	#NULL!	#NULL!	1	#NULL!	0	1	0	2	#NULL!	#NULL!	#NULL!	#NULL!	#NULL!	#NULL!
4	1	3	0	0	0	0	0	#NULL!	#NULL!	#NULL!	0	0	0	0	#NULL!		#NULL!	#NULL!	#NULL!	1	0	#NULL!	#NULL!	#NULL!	1	#NULL!	0	0	1	3	4	#NULL!	#NULL!	#NULL!	#NULL!	#NULL!
0	#NULL!	0	0	0	0	0	0	#NULL!	#NULL!	#NULL!	0	0	0	0	#NULL!		#NULL!	#NULL!	#NULL!	1	0	#NULL!	#NULL!	#NULL!	1	#NULL!	0	0	1	3	#NULL!	#NULL!	#NULL!	#NULL!	#NULL!	#NULL!
3	1	3	5	3	3	3	3	2	4	4	5	4	4	4	2	1992	1	1	#NULL!	#NULL!	0	#NULL!	#NULL!	#NULL!	1	1992	1	0	0	1	4	3	4	4	0	0
0	#NULL!	0	0	0	0	0	0	#NULL!	#NULL!	#NULL!	0	0	0	0	#NULL!		#NULL!	#NULL!	#NULL!	1	0	#NULL!	#NULL!	#NULL!	1	#NULL!	0	0	1	3	#NULL!	#NULL!	#NULL!	#NULL!	#NULL!	#NULL!
4	2	4	3	4	4	4	4	4	3	2	4	4	4	4	#NULL!		#NULL!	1	#NULL!	#NULL!	0	#NULL!	#NULL!	#NULL!	1	#NULL!	1	0	0	1	4	4	4	4	0	0
3	2	3	4	3	3	3	3	3	3	3	4	4	3	4	2	1973	1	1	#NULL!	#NULL!	0	#NULL!	#NULL!	#NULL!	1	1973	1	0	0	1	3	3	4	4	0	0
4	2	4	5	2	4	3	3	2	2	1	5	4	4	5	1	1993	2	#NULL!	#NULL!	1	0	#NULL!	#NULL!	#NULL!	1	1993	0	0	1	3	4	3	5	0	0	5
3	4	2	5	1	3	3	3	1	2	2	4	4	4	4	2	1959	2	#NULL!	1	#NULL!	0	#NULL!	#NULL!	#NULL!	1	1959	0	1	0	2	3	3	4	0	4	0
0	#NULL!	0	0	0	0	0	0	#NULL!	#NULL!	#NULL!	0	0	0	0	#NULL!		#NULL!	#NULL!	#NULL!	#NULL!	0	#NULL!	#NULL!	#NULL!	1	#NULL!	0	0	0	0	#NULL!	#NULL!	#NULL!	#NULL!	#NULL!	#NULL!
4	1	4	4	3	3	3	3	3	3	3	5	5	5	5	2	1993	2	#NULL!	#NULL!	1	0	#NULL!	#NULL!	#NULL!	1	1993	0	0	1	3	4	3	5	0	0	5
0	#NULL!	0	0	0	0	0	0	#NULL!	#NULL!	#NULL!	0	0	0	0	#NULL!		#NULL!	#NULL!	#NULL!	1	0	#NULL!	#NULL!	#NULL!	1	#NULL!	0	0	1	3	#NULL!	#NULL!	#NULL!	#NULL!	#NULL!	#NULL!
4	1	4	5	4	4	4	4	5	4	5	5	5	5	5	2	1972	2	#NULL!	#NULL!	1	0	#NULL!	#NULL!	#NULL!	1	1972	0	0	1	3	4	4	5	0	0	5
5	2	4	4	4	3	3	3	4	4	3	4	4	4	4	1	1969	1	1	#NULL!	#NULL!	0	#NULL!	#NULL!	#NULL!	1	1969	1	0	0	1	4	3	4	4	0	0
3	4	2	4	4	4	4	3	3	4	3	4	4	4	4	2	1963	1	1	#NULL!	#NULL!	0	#NULL!	#NULL!	#NULL!	1	1963	1	0	0	1	3	4	4	4	0	0
4	1	4	5	4	3	4	3	4	5	4	3	4	5	3	2		2	#NULL!	1	#NULL!	0	#NULL!	#NULL!	#NULL!	1	#NULL!	0	1	0	2	4	3	4	0	4	0
0	#NULL!	0	0	0	0	0	0	#NULL!	#NULL!	#NULL!	0	0	0	0	#NULL!		#NULL!	#NULL!	1	#NULL!	0	#NULL!	#NULL!	#NULL!	1	#NULL!	0	1	0	2	#NULL!	#NULL!	#NULL!	#NULL!	#NULL!	#NULL!
0	#NULL!	0	0	0	0	0	0	#NULL!	#NULL!	#NULL!	0	0	0	0	#NULL!		#NULL!	#NULL!	1	#NULL!	0	#NULL!	#NULL!	#NULL!	1	#NULL!	0	1	0	2	#NULL!	#NULL!	#NULL!	#NULL!	#NULL!	#NULL!
4	2	4	4	4	4	4	4	4	4	4	4	3	4	3	3	1955	1	#NULL!	#NULL!	1	0	#NULL!	#NULL!	#NULL!	1	1955	0	0	1	3	4	4	4	0	0	4
0	#NULL!	0	0	0	0	0	0	#NULL!	#NULL!	#NULL!	0	0	0	0	#NULL!		#NULL!	#NULL!	1	#NULL!	0	#NULL!	#NULL!	#NULL!	1	#NULL!	0	1	0	2	#NULL!	#NULL!	#NULL!	#NULL!	#NULL!	#NULL!
0	#NULL!	0	0	0	0	0	0	#NULL!	#NULL!	#NULL!	0	0	0	0	#NULL!		#NULL!	#NULL!	#NULL!	1	0	#NULL!	#NULL!	#NULL!	1	#NULL!	0	0	1	3	#NULL!	#NULL!	#NULL!	#NULL!	#NULL!	#NULL!
2	3	3	4	2	3	3	2	3	4	2	3	4	4	3	2	1954	1	1	#NULL!	#NULL!	0	#NULL!	#NULL!	#NULL!	1	1954	1	0	0	1	3	3	4	4	0	0
0	#NULL!	0	0	0	0	0	0	#NULL!	#NULL!	#NULL!	0	0	0	0	#NULL!		#NULL!	#NULL!	1	#NULL!	0	#NULL!	#NULL!	#NULL!	1	#NULL!	0	1	0	2	#NULL!	#NULL!	#NULL!	#NULL!	#NULL!	#NULL!
3	2	3	4	3	3	3	3	4	4	4	4	4	4	4	2	1982	2	1	#NULL!	#NULL!	0	#NULL!	#NULL!	#NULL!	1	1982	1	0	0	1	3	3	4	4	0	0
0	#NULL!	0	0	0	0	0	0	#NULL!	#NULL!	#NULL!	0	0	0	0	#NULL!		#NULL!	#NULL!	1	#NULL!	0	#NULL!	#NULL!	#NULL!	1	#NULL!	0	1	0	2	#NULL!	#NULL!	#NULL!	#NULL!	#NULL!	#NULL!
0	#NULL!	0	0	0	0	0	0	#NULL!	#NULL!	#NULL!	0	0	0	0	#NULL!		#NULL!	#NULL!	#NULL!	1	0	#NULL!	#NULL!	#NULL!	1	#NULL!	0	0	1	3	#NULL!	#NULL!	#NULL!	#NULL!	#NULL!	#NULL!
4	2	4	3	3	4	4	3	4	4	4	2	2	2	2	1	1980	1	#NULL!	#NULL!	1	0	#NULL!	#NULL!	#NULL!	1	1980	0	0	1	3	4	4	2	0	0	2
4	2	4	4	3	3	3	3	4	3	3	4	4	4	4	3	1979	2	#NULL!	1	#NULL!	0	#NULL!	#NULL!	#NULL!	1	1979	0	1	0	2	4	3	4	0	4	0
4	2	5	5	4	0	4	4	4	4	4	5	5	4	5	1	1988	2	1	#NULL!	#NULL!	0	#NULL!	#NULL!	#NULL!	1	1988	1	0	0	1	5	4	5	5	0	0
3	1	4	4	4	3	4	2	4	5	4	5	5	4	5	#NULL!		#NULL!	1	#NULL!	#NULL!	0	#NULL!	#NULL!	#NULL!	1	#NULL!	1	0	0	1	4	3	5	5	0	0
3	2	4	4	3	3	4	4	3	4	2	2	2	2	2	1	1986	2	#NULL!	1	#NULL!	0	#NULL!	#NULL!	#NULL!	1	1986	0	1	0	2	4	4	2	0	2	0
3	4	3	2	2	3	3	3	3	4	3	4	4	4	4	3	1987	1	#NULL!	1	#NULL!	0	#NULL!	#NULL!	#NULL!	1	1987	0	1	0	2	3	3	4	0	4	0
0	#NULL!	0	0	0	0	0	0	#NULL!	#NULL!	#NULL!	0	0	0	0	#NULL!		#NULL!	#NULL!	#NULL!	1	0	#NULL!	#NULL!	#NULL!	1	#NULL!	0	0	1	3	#NULL!	#NULL!	#NULL!	#NULL!	#NULL!	#NULL!
0	#NULL!	0	0	0	0	0	0	#NULL!	#NULL!	#NULL!	0	0	0	0	#NULL!		#NULL!	1	#NULL!	#NULL!	0	#NULL!	#NULL!	#NULL!	1	#NULL!	1	0	0	1	#NULL!	#NULL!	#NULL!	#NULL!	#NULL!	#NULL!
4	2	4	5	4	3	3	3	4	4	3	4	4	4	5	1	1992	1	1	#NULL!	#NULL!	0	#NULL!	#NULL!	#NULL!	1	1992	1	0	0	1	4	3	4	4	0	0
4	4	3	4	2	4	3	4	4	2	4	2	4	5	2	2	1990	1	#NULL!	1	#NULL!	0	#NULL!	#NULL!	#NULL!	1	1990	0	1	0	2	3	4	3	0	3	0
4	2	3	3	2	3	3	4	3	4	4	5	5	4	5	2	1993	2	#NULL!	1	#NULL!	0	#NULL!	#NULL!	#NULL!	1	1993	0	1	0	2	3	3	5	0	5	0
3	4	3	2	2	4	2	3	2	4	2	3	4	3	4	2	1993	1	1	#NULL!	#NULL!	0	#NULL!	#NULL!	#NULL!	1	1993	1	0	0	1	3	3	4	4	0	0
4	2	3	3	3	4	4	4	4	5	4	5	4	5	4	2	1988	1	1	#NULL!	#NULL!	0	#NULL!	#NULL!	#NULL!	1	1988	1	0	0	1	3	4	5	5	0	0
4	2	4	4	4	4	4	4	4	4	4	4	4	4	4	2	1987	1	#NULL!	#NULL!	1	0	#NULL!	#NULL!	#NULL!	1	1987	0	0	1	3	4	4	4	0	0	4
0	#NULL!	0	0	0	0	0	0	#NULL!	#NULL!	#NULL!	0	0	0	0	#NULL!		#NULL!	1	#NULL!	#NULL!	0	#NULL!	#NULL!	#NULL!	1	#NULL!	1	0	0	1	#NULL!	#NULL!	#NULL!	#NULL!	#NULL!	#NULL!
4	1	4	4	4	4	4	4	4	4	4	5	4	3	5	2	1971	1	#NULL!	1	#NULL!	0	#NULL!	#NULL!	#NULL!	1	1971	0	1	0	2	4	4	4	0	4	0
0	#NULL!	0	0	0	0	0	0	#NULL!	#NULL!	#NULL!	0	0	0	0	#NULL!		#NULL!	#NULL!	#NULL!	1	0	#NULL!	#NULL!	#NULL!	1	#NULL!	0	0	1	3	#NULL!	#NULL!	#NULL!	#NULL!	#NULL!	#NULL!
0	#NULL!	0	0	0	0	0	0	#NULL!	#NULL!	#NULL!	0	0	0	0	#NULL!		#NULL!	#NULL!	1	#NULL!	0	#NULL!	#NULL!	#NULL!	1	#NULL!	0	1	0	2	#NULL!	#NULL!	#NULL!	#NULL!	#NULL!	#NULL!
0	#NULL!	0	0	0	0	0	0	#NULL!	#NULL!	#NULL!	0	0	0	0	#NULL!		#NULL!	#NULL!	#NULL!	1	0	#NULL!	#NULL!	#NULL!	1	#NULL!	0	0	1	3	#NULL!	#NULL!	#NULL!	#NULL!	#NULL!	#NULL!
0	#NULL!	0	0	0	0	0	0	#NULL!	#NULL!	#NULL!	0	0	0	0	#NULL!		#NULL!	#NULL!	1	#NULL!	0	#NULL!	#NULL!	#NULL!	1	#NULL!	0	1	0	2	#NULL!	#NULL!	#NULL!	#NULL!	#NULL!	#NULL!
3	2	4	4	4	4	3	3	3	4	4	5	5	3	5	2	1993	2	#NULL!	#NULL!	1	0	#NULL!	#NULL!	#NULL!	1	1993	0	0	1	3	4	3	5	0	0	5
4	1	4	4	4	4	2	4	4	3	4	4	5	4	5	3	1992	2	#NULL!	1	#NULL!	0	#NULL!	#NULL!	#NULL!	1	1992	0	1	0	2	4	3	5	0	5	0
4	2	4	4	4	5	5	5	4	5	4	5	5	4	5	2	1958	2	#NULL!	1	#NULL!	0	#NULL!	#NULL!	#NULL!	1	1958	0	1	0	2	4	5	5	0	5	0
2	3	3	4	3	5	4	4	2	5	3	4	4	3	4	1	1993	1	1	#NULL!	#NULL!	0	#NULL!	#NULL!	#NULL!	1	1993	1	0	0	1	3	4	4	4	0	0
4	2	4	4	3	3	3	3	3	4	4	5	4	3	4	1	1990	1	#NULL!	#NULL!	1	0	#NULL!	#NULL!	#NULL!	1	1990	0	0	1	3	4	3	4	0	0	4
4	2	4	4	3	4	2	3	2	5	4	5	4	3	4	2	1982	1	#NULL!	#NULL!	1	0	#NULL!	#NULL!	#NULL!	1	1982	0	0	1	3	4	3	4	0	0	4
3	2	2	4	3	4	4	4	3	2	2	5	4	3	4	4	1994	2	1	#NULL!	#NULL!	0	#NULL!	#NULL!	#NULL!	1	1994	1	0	0	1	3	4	4	4	0	0
3	4	1	2	2	4	4	3	3	4	2	4	4	2	4	2	1990	2	#NULL!	1	#NULL!	0	#NULL!	#NULL!	#NULL!	1	1990	0	1	0	2	2	4	4	0	4	0
0	#NULL!	0	0	0	0	0	0	#NULL!	#NULL!	#NULL!	0	0	0	0	#NULL!		#NULL!	#NULL!	1	#NULL!	0	#NULL!	#NULL!	#NULL!	1	#NULL!	0	1	0	2	#NULL!	#NULL!	#NULL!	#NULL!	#NULL!	#NULL!
4	2	4	4	4	4	4	4	4	4	4	0	0	0	0	#NULL!		#NULL!	#NULL!	1	#NULL!	0	#NULL!	#NULL!	#NULL!	1	#NULL!	0	1	0	2	4	4	#NULL!	#NULL!	#NULL!	#NULL!
0	#NULL!	0	0	0	0	0	0	#NULL!	#NULL!	#NULL!	0	0	0	0	#NULL!		#NULL!	1	#NULL!	#NULL!	0	#NULL!	#NULL!	#NULL!	1	#NULL!	1	0	0	1	#NULL!	#NULL!	#NULL!	#NULL!	#NULL!	#NULL!
0	#NULL!	0	0	0	0	0	0	#NULL!	#NULL!	#NULL!	0	0	0	0	#NULL!		#NULL!	1	#NULL!	#NULL!	0	#NULL!	#NULL!	#NULL!	1	#NULL!	1	0	0	1	#NULL!	#NULL!	#NULL!	#NULL!	#NULL!	#NULL!
0	#NULL!	0	0	0	0	0	0	#NULL!	#NULL!	#NULL!	0	0	0	0	#NULL!		#NULL!	#NULL!	1	#NULL!	0	#NULL!	#NULL!	#NULL!	1	#NULL!	0	1	0	2	#NULL!	#NULL!	#NULL!	#NULL!	#NULL!	#NULL!
0	#NULL!	0	0	0	0	0	0	#NULL!	#NULL!	#NULL!	0	0	0	0	#NULL!		#NULL!	#NULL!	1	#NULL!	0	#NULL!	#NULL!	#NULL!	1	#NULL!	0	1	0	2	#NULL!	#NULL!	#NULL!	#NULL!	#NULL!	#NULL!
3	2	3	4	2	3	3	3	3	5	2	5	4	5	5	3	1990	1	1	#NULL!	#NULL!	0	#NULL!	#NULL!	#NULL!	1	1990	1	0	0	1	3	3	5	5	0	0
0	#NULL!	0	0	0	0	0	0	#NULL!	#NULL!	#NULL!	0	0	0	0	#NULL!		#NULL!	#NULL!	#NULL!	1	0	#NULL!	#NULL!	#NULL!	1	#NULL!	0	0	1	3	#NULL!	#NULL!	#NULL!	#NULL!	#NULL!	#NULL!
0	#NULL!	0	0	0	0	0	0	#NULL!	#NULL!	#NULL!	0	0	0	0	#NULL!		#NULL!	#NULL!	1	#NULL!	0	#NULL!	#NULL!	#NULL!	1	#NULL!	0	1	0	2	#NULL!	#NULL!	#NULL!	#NULL!	#NULL!	#NULL!
0	#NULL!	0	0	0	0	0	0	#NULL!	#NULL!	#NULL!	0	0	0	0	#NULL!		#NULL!	#NULL!	#NULL!	1	0	#NULL!	#NULL!	#NULL!	1	#NULL!	0	0	1	3	#NULL!	#NULL!	#NULL!	#NULL!	#NULL!	#NULL!
0	#NULL!	0	0	0	0	0	0	#NULL!	#NULL!	#NULL!	0	0	0	0	#NULL!		#NULL!	#NULL!	#NULL!	1	0	#NULL!	#NULL!	#NULL!	1	#NULL!	0	0	1	3	#NULL!	#NULL!	#NULL!	#NULL!	#NULL!	#NULL!
0	#NULL!	0	0	0	0	0	0	#NULL!	#NULL!	#NULL!	0	0	0	0	#NULL!		#NULL!	1	#NULL!	#NULL!	0	#NULL!	#NULL!	#NULL!	1	#NULL!	1	0	0	1	#NULL!	#NULL!	#NULL!	#NULL!	#NULL!	#NULL!
0	#NULL!	0	0	0	0	0	0	#NULL!	#NULL!	#NULL!	0	0	0	0	#NULL!		#NULL!	#NULL!	#NULL!	1	0	#NULL!	#NULL!	#NULL!	1	#NULL!	0	0	1	3	#NULL!	#NULL!	#NULL!	#NULL!	#NULL!	#NULL!
0	#NULL!	0	0	0	0	0	0	#NULL!	#NULL!	#NULL!	0	0	0	0	#NULL!		#NULL!	#NULL!	#NULL!	1	0	#NULL!	#NULL!	#NULL!	1	#NULL!	0	0	1	3	#NULL!	#NULL!	#NULL!	#NULL!	#NULL!	#NULL!
0	#NULL!	0	0	0	0	0	0	#NULL!	#NULL!	#NULL!	0	0	0	0	#NULL!		#NULL!	#NULL!	#NULL!	1	0	#NULL!	#NULL!	#NULL!	1	#NULL!	0	0	1	3	#NULL!	#NULL!	#NULL!	#NULL!	#NULL!	#NULL!
0	#NULL!	0	0	0	0	0	0	#NULL!	#NULL!	#NULL!	0	0	0	0	#NULL!		#NULL!	#NULL!	1	#NULL!	0	#NULL!	#NULL!	#NULL!	1	#NULL!	0	1	0	2	#NULL!	#NULL!	#NULL!	#NULL!	#NULL!	#NULL!
0	#NULL!	0	0	0	0	0	0	#NULL!	#NULL!	#NULL!	0	0	0	0	#NULL!		#NULL!	1	#NULL!	#NULL!	0	#NULL!	#NULL!	#NULL!	1	#NULL!	1	0	0	1	#NULL!	#NULL!	#NULL!	#NULL!	#NULL!	#NULL!
5	2	5	4	4	5	4	3	2	5	4	5	5	5	5	2	1993	1	1	#NULL!	#NULL!	0	#NULL!	#NULL!	#NULL!	1	1993	1	0	0	1	5	4	5	5	0	0
0	#NULL!	0	0	0	0	0	0	#NULL!	#NULL!	#NULL!	0	0	0	0	#NULL!		#NULL!	#NULL!	#NULL!	1	0	#NULL!	#NULL!	#NULL!	1	#NULL!	0	0	1	3	#NULL!	#NULL!	#NULL!	#NULL!	#NULL!	#NULL!
0	#NULL!	0	0	0	0	0	0	#NULL!	#NULL!	#NULL!	0	0	0	0	#NULL!		#NULL!	1	#NULL!	#NULL!	0	#NULL!	#NULL!	#NULL!	1	#NULL!	1	0	0	1	#NULL!	#NULL!	#NULL!	#NULL!	#NULL!	#NULL!
0	#NULL!	0	0	0	0	0	0	#NULL!	#NULL!	#NULL!	0	0	0	0	#NULL!		#NULL!	#NULL!	1	#NULL!	0	#NULL!	#NULL!	#NULL!	1	#NULL!	0	1	0	2	#NULL!	#NULL!	#NULL!	#NULL!	#NULL!	#NULL!
4	3	3	3	3	4	4	2	2	2	2	4	4	4	4	#NULL!	1996	2	#NULL!	#NULL!	1	0	#NULL!	#NULL!	#NULL!	1	1996	0	0	1	3	3	3	4	0	0	4
0	#NULL!	0	0	0	0	0	0	#NULL!	#NULL!	#NULL!	0	0	0	0	#NULL!		#NULL!	#NULL!	#NULL!	1	0	#NULL!	#NULL!	#NULL!	1	#NULL!	0	0	1	3	#NULL!	#NULL!	#NULL!	#NULL!	#NULL!	#NULL!
0	#NULL!	0	0	0	0	0	0	#NULL!	#NULL!	#NULL!	0	0	0	0	#NULL!		#NULL!	#NULL!	1	#NULL!	0	#NULL!	#NULL!	#NULL!	1	#NULL!	0	1	0	2	#NULL!	#NULL!	#NULL!	#NULL!	#NULL!	#NULL!
0	#NULL!	0	0	0	0	0	0	#NULL!	#NULL!	#NULL!	0	0	0	0	#NULL!		#NULL!	#NULL!	#NULL!	1	0	#NULL!	#NULL!	#NULL!	1	#NULL!	0	0	1	3	#NULL!	#NULL!	#NULL!	#NULL!	#NULL!	#NULL!
0	#NULL!	0	0	0	0	0	0	#NULL!	#NULL!	#NULL!	0	0	0	0	#NULL!		#NULL!	#NULL!	1	#NULL!	0	#NULL!	#NULL!	#NULL!	1	#NULL!	0	1	0	2	#NULL!	#NULL!	#NULL!	#NULL!	#NULL!	#NULL!
0	#NULL!	0	0	0	0	0	0	#NULL!	#NULL!	#NULL!	0	0	0	0	#NULL!		#NULL!	1	#NULL!	#NULL!	0	#NULL!	#NULL!	#NULL!	1	#NULL!	1	0	0	1	#NULL!	#NULL!	#NULL!	#NULL!	#NULL!	#NULL!
4	4	4	5	4	4	4	3	4	4	3	5	5	5	4	2	1995	1	1	#NULL!	#NULL!	1	#NULL!	#NULL!	#NULL!	1	1995	1	0	0	1	4	4	5	5	0	0
3	2	3	4	3	4	3	4	3	2	2	5	4	4	5	3	1991	2	#NULL!	1	#NULL!	1	#NULL!	#NULL!	#NULL!	1	1991	0	1	0	2	3	4	5	0	5	0
3	4	4	4	2	3	3	3	2	2	3	5	5	4	4	2	1986	2	#NULL!	#NULL!	1	1	#NULL!	#NULL!	#NULL!	1	1986	0	0	1	3	3	3	5	0	0	5
4	3	4	3	2	3	3	2	3	4	2	4	4	3	3	4	1993	1	1	#NULL!	#NULL!	1	#NULL!	#NULL!	#NULL!	1	1993	1	0	0	1	3	3	4	4	0	0
4	5	4	2	2	3	3	3	4	5	3	4	4	3	4	1	1993	1	1	#NULL!	#NULL!	1	#NULL!	#NULL!	#NULL!	1	1993	1	0	0	1	3	3	4	4	0	0
4	4	2	2	2	3	3	3	4	2	3	3	2	2	2	1	1994	2	#NULL!	1	#NULL!	1	#NULL!	#NULL!	#NULL!	1	1994	0	1	0	2	3	3	2	0	2	0
4	4	4	4	4	3	3	3	3	4	3	5	4	3	4	1	1995	1	#NULL!	#NULL!	1	1	#NULL!	#NULL!	#NULL!	1	1995	0	0	1	3	4	3	4	0	0	4
2	4	2	5	2	2	2	2	2	1	2	4	4	4	2	1	1992	2	#NULL!	1	#NULL!	1	#NULL!	#NULL!	#NULL!	1	1992	0	1	0	2	3	2	4	0	4	0
4	4	2	2	2	2	3	3	3	2	2	3	2	3	3	1	1991	1	1	#NULL!	#NULL!	1	#NULL!	#NULL!	#NULL!	1	1991	1	0	0	1	3	3	3	3	0	0
4	2	4	3	4	4	3	4	3	4	3	4	4	5	3	1	1996	1	#NULL!	#NULL!	1	1	#NULL!	#NULL!	#NULL!	1	1996	0	0	1	3	4	4	4	0	0	4
5	2	5	5	5	4	4	4	3	1	1	4	4	3	3	5	1996	2	#NULL!	#NULL!	1	1	#NULL!	#NULL!	#NULL!	1	1996	0	0	1	3	5	4	4	0	0	4
4	1	4	4	4	4	4	4	4	4	4	5	5	4	4	3	1995	2	#NULL!	1	#NULL!	1	#NULL!	#NULL!	#NULL!	1	1995	0	1	0	2	4	4	5	0	5	0
3	2	4	3	3	3	3	3	3	3	3	3	4	3	3	1	1996	2	#NULL!	#NULL!	1	1	#NULL!	#NULL!	#NULL!	1	1996	0	0	1	3	3	3	3	0	0	3
4	2	4	4	3	4	4	4	4	4	3	4	4	3	3	1	1992	1	1	#NULL!	#NULL!	1	#NULL!	#NULL!	#NULL!	1	1992	1	0	0	1	4	4	4	4	0	0
4	2	4	2	2	4	3	3	2	2	2	4	3	3	3	1	1993	2	#NULL!	#NULL!	1	1	#NULL!	#NULL!	#NULL!	1	1993	0	0	1	3	3	3	3	0	0	3
4	1	5	4	4	4	5	4	4	3	3	4	4	4	4	1	1994	2	1	#NULL!	#NULL!	1	#NULL!	#NULL!	#NULL!	1	1994	1	0	0	1	4	4	4	4	0	0
3	2	4	4	4	3	3	3	3	3	3	3	3	3	3	5	1996	1	#NULL!	1	#NULL!	1	#NULL!	#NULL!	#NULL!	1	1996	0	1	0	2	4	3	3	0	3	0
3	2	3	4	3	4	3	3	3	4	3	4	4	4	4	1	1996	2	#NULL!	1	#NULL!	1	#NULL!	#NULL!	#NULL!	1	1996	0	1	0	2	3	3	4	0	4	0
4	2	4	4	4	4	4	4	5	5	5	3	3	4	4	1	1988	1	#NULL!	1	#NULL!	1	#NULL!	#NULL!	#NULL!	1	1988	0	1	0	2	4	4	4	0	4	0
4	1	4	4	5	3	3	3	4	4	4	5	2	4	4	3	1994	1	#NULL!	#NULL!	1	1	#NULL!	#NULL!	#NULL!	1	1994	0	0	1	3	4	3	4	0	0	4
3	4	4	5	4	4	3	4	4	4	4	5	4	4	4	2	1995	2	1	#NULL!	#NULL!	1	#NULL!	#NULL!	#NULL!	1	1995	1	0	0	1	4	4	4	4	0	0
4	2	4	5	4	4	4	4	4	2	4	5	5	5	5	2	1995	1	1	#NULL!	#NULL!	1	#NULL!	#NULL!	#NULL!	1	1995	1	0	0	1	4	4	5	5	0	0
4	2	4	5	4	4	4	4	4	3	3	4	4	4	4	2	1994	2	#NULL!	#NULL!	1	1	#NULL!	#NULL!	#NULL!	1	1994	0	0	1	3	4	4	4	0	0	4
2	2	5	5	4	4	4	4	4	4	4	5	4	4	4	3	1993	2	#NULL!	1	#NULL!	1	#NULL!	#NULL!	#NULL!	1	1993	0	1	0	2	4	4	4	0	4	0
4	2	5	5	4	4	4	4	4	3	3	5	5	5	5	3	1992	2	#NULL!	1	#NULL!	1	#NULL!	#NULL!	#NULL!	1	1992	0	1	0	2	5	4	5	0	5	0
0	#NULL!	0	0	0	0	0	0	#NULL!	#NULL!	#NULL!	0	0	0	0	#NULL!		#NULL!	#NULL!	1	#NULL!	1	#NULL!	#NULL!	#NULL!	1	#NULL!	0	1	0	2	#NULL!	#NULL!	#NULL!	#NULL!	#NULL!	#NULL!
0	#NULL!	0	0	0	0	0	0	#NULL!	#NULL!	#NULL!	0	0	0	0	#NULL!		#NULL!	#NULL!	#NULL!	1	1	#NULL!	#NULL!	#NULL!	1	#NULL!	0	0	1	3	#NULL!	#NULL!	#NULL!	#NULL!	#NULL!	#NULL!
0	#NULL!	0	0	0	0	0	0	#NULL!	#NULL!	#NULL!	0	0	0	0	#NULL!		#NULL!	1	#NULL!	#NULL!	1	#NULL!	#NULL!	#NULL!	1	#NULL!	1	0	0	1	#NULL!	#NULL!	#NULL!	#NULL!	#NULL!	#NULL!
3	2	3	3	4	3	3	3	4	2	3	5	5	3	4	#NULL!		#NULL!	#NULL!	1	#NULL!	1	#NULL!	#NULL!	#NULL!	1	#NULL!	0	1	0	2	3	3	4	0	4	0
4	3	3	2	2	2	3	2	1	3	3	2	2	2	4	1	1995	2	1	#NULL!	#NULL!	1	#NULL!	#NULL!	#NULL!	1	1995	1	0	0	1	3	2	3	3	0	0
0	#NULL!	0	0	0	0	0	0	#NULL!	#NULL!	#NULL!	0	0	0	0	#NULL!		#NULL!	1	#NULL!	#NULL!	1	#NULL!	#NULL!	#NULL!	1	#NULL!	1	0	0	1	#NULL!	#NULL!	#NULL!	#NULL!	#NULL!	#NULL!
4	4	4	2	2	4	4	4	2	2	2	3	3	2	2	1	1994	2	#NULL!	1	#NULL!	1	#NULL!	#NULL!	#NULL!	1	1994	0	1	0	2	3	4	3	0	3	0
4	2	4	5	3	4	4	3	4	4	4	5	4	4	5	2	1994	1	#NULL!	#NULL!	1	1	#NULL!	#NULL!	#NULL!	1	1994	0	0	1	3	4	4	5	0	0	5
5	4	2	4	2	3	4	2	3	4	3	5	5	5	5	4	1994	1	#NULL!	#NULL!	1	1	#NULL!	#NULL!	#NULL!	1	1994	0	0	1	3	3	3	5	0	0	5
4	2	4	4	4	3	4	4	3	4	3	5	4	5	4	2		1	#NULL!	1	#NULL!	1	#NULL!	#NULL!	#NULL!	1	#NULL!	0	1	0	2	4	4	5	0	5	0
0	#NULL!	0	0	0	0	0	0	#NULL!	#NULL!	#NULL!	0	0	0	0	#NULL!		#NULL!	#NULL!	#NULL!	1	1	#NULL!	#NULL!	#NULL!	1	#NULL!	0	0	1	3	#NULL!	#NULL!	#NULL!	#NULL!	#NULL!	#NULL!
4	2	4	5	5	4	3	3	4	3	3	4	5	4	5	2	1991	2	1	#NULL!	#NULL!	1	#NULL!	#NULL!	#NULL!	1	1991	1	0	0	1	5	3	5	5	0	0
4	1	4	4	4	3	3	3	4	4	4	4	4	2	4	3	1994	2	1	#NULL!	#NULL!	1	#NULL!	#NULL!	#NULL!	1	1994	1	0	0	1	4	3	4	4	0	0
0	#NULL!	0	0	0	0	0	0	#NULL!	#NULL!	#NULL!	0	0	0	0	#NULL!		#NULL!	#NULL!	#NULL!	1	1	#NULL!	#NULL!	#NULL!	1	#NULL!	0	0	1	3	#NULL!	#NULL!	#NULL!	#NULL!	#NULL!	#NULL!
0	#NULL!	0	0	0	0	0	0	#NULL!	#NULL!	#NULL!	0	0	0	0	#NULL!		#NULL!	1	#NULL!	#NULL!	1	#NULL!	#NULL!	#NULL!	1	#NULL!	1	0	0	1	#NULL!	#NULL!	#NULL!	#NULL!	#NULL!	#NULL!
3	4	2	2	2	3	2	3	3	3	2	3	4	3	3	1	1990	1	#NULL!	1	#NULL!	1	#NULL!	#NULL!	#NULL!	1	1990	0	1	0	2	2	3	3	0	3	0
0	#NULL!	0	0	0	0	0	0	#NULL!	#NULL!	#NULL!	0	0	0	0	#NULL!		#NULL!	#NULL!	#NULL!	1	1	#NULL!	#NULL!	#NULL!	1	#NULL!	0	0	1	3	#NULL!	#NULL!	#NULL!	#NULL!	#NULL!	#NULL!
0	#NULL!	0	0	0	0	0	0	#NULL!	#NULL!	#NULL!	0	0	0	0	#NULL!		#NULL!	#NULL!	1	#NULL!	1	#NULL!	#NULL!	#NULL!	1	#NULL!	0	1	0	2	#NULL!	#NULL!	#NULL!	#NULL!	#NULL!	#NULL!
4	2	3	4	3	3	3	3	4	3	3	4	4	4	4	2	1965	2	1	#NULL!	#NULL!	0	#NULL!	1	3	2	1965	1	0	0	1	4	3	4	4	0	0
4	1	4	5	4	5	4	4	4	3	4	5	5	5	5	2	1973	2	#NULL!	#NULL!	1	0	#NULL!	1	2	2	1973	0	0	1	3	4	4	5	0	0	5
3	2	3	4	3	3	4	3	2	4	3	4	3	4	4	3	1970	1	#NULL!	1	#NULL!	0	#NULL!	1	3	2	1970	0	1	0	2	3	3	4	0	4	0
4	1	4	4	4	4	4	4	4	4	4	5	5	5	5	2	1961	2	#NULL!	#NULL!	1	0	#NULL!	1	2	2	1961	0	0	1	3	4	4	5	0	0	5
5	1	4	2	4	4	4	4	5	5	5	4	5	4	4	2	1960	1	1	#NULL!	#NULL!	0	#NULL!	4	3	2	1960	1	0	0	1	4	4	4	4	0	0
4	1	4	3	4	4	4	4	4	4	3	4	4	3	4	2	1980	2	1	#NULL!	#NULL!	0	#NULL!	3	3	2	1980	1	0	0	1	4	4	4	4	0	0
3	2	3	4	3	3	3	3	4	3	3	5	5	4	4	2	1989	2	#NULL!	#NULL!	1	0	#NULL!	7	3	2	1989	0	0	1	3	3	3	5	0	0	5
4	2	4	4	4	4	4	4	5	3	4	5	4	4	4	2	1992	1	1	#NULL!	#NULL!	0	1	1	2	2	1992	1	0	0	1	4	4	4	4	0	0
3	4	3	4	3	3	3	4	3	3	3	4	3	4	3	3	1968	2	#NULL!	1	#NULL!	0	2	3	3	2	1968	0	1	0	2	3	3	4	0	4	0
0	#NULL!	0	0	0	0	0	0	#NULL!	#NULL!	#NULL!	0	0	0	0	#NULL!		#NULL!	#NULL!	1	#NULL!	0	#NULL!	#NULL!	#NULL!	2	#NULL!	0	1	0	2	#NULL!	#NULL!	#NULL!	#NULL!	#NULL!	#NULL!
5	1	5	5	5	3	3	3	5	4	3	5	5	5	5	2	1972	2	#NULL!	#NULL!	1	0	#NULL!	7	3	2	1972	0	0	1	3	5	3	5	0	0	5
0	#NULL!	0	5	0	0	0	0	#NULL!	#NULL!	#NULL!	0	0	0	0	4		#NULL!	#NULL!	1	#NULL!	0	2	1	2	2	#NULL!	0	1	0	2	5	#NULL!	#NULL!	#NULL!	#NULL!	#NULL!
4	4	4	4	4	4	4	4	4	4	4	5	4	4	4	2	1965	2	#NULL!	#NULL!	1	1	1	1	2	2	1965	0	0	1	3	4	4	4	0	0	4
4	1	4	3	4	3	4	4	4	3	3	4	3	2	3	2	1988	1	#NULL!	1	#NULL!	1	2	6	2	2	1988	0	1	0	2	4	4	3	0	3	0
3	3	2	3	3	3	3	3	3	2	2	4	4	5	4	2	1954	1	#NULL!	#NULL!	1	1	2	7	2	2	1954	0	0	1	3	3	3	4	0	0	4
4	2	3	4	3	2	2	3	2	4	4	4	4	5	4	3	1986	2	1	#NULL!	#NULL!	1	2	7	3	2	1986	1	0	0	1	4	2	4	4	0	0
4	1	5	4	4	4	4	2	4	3	4	3	3	4	3	2	1967	2	#NULL!	1	#NULL!	1	1	6	2	2	1967	0	1	0	2	4	3	3	0	3	0
3	3	3	4	4	4	3	4	4	4	4	5	5	5	5	2		3	1	#NULL!	#NULL!	1	1	1	2	2	#NULL!	1	0	0	1	4	4	5	5	0	0
3	3	3	5	3	3	3	3	3	4	3	5	5	5	5	2	1979	1	#NULL!	1	#NULL!	1	1	1	2	2	1979	0	1	0	2	4	3	5	0	5	0
3	1	4	5	3	4	5	3	2	2	2	4	2	5	3	2		1	1	#NULL!	#NULL!	1	2	1	3	2	#NULL!	1	0	0	1	4	4	4	4	0	0
4	2	3	5	3	3	3	3	2	2	2	5	5	3	5	2	1982	2	#NULL!	#NULL!	1	1	1	4	3	2	1982	0	0	1	3	4	3	5	0	0	5
4	3	2	5	4	2	4	4	3	2	2	5	4	3	4	2	1977	2	#NULL!	#NULL!	1	1	2	7	2	2	1977	0	0	1	3	4	3	4	0	0	4
3	3	4	4	2	2	2	2	2	2	3	3	4	4	3	2	1997	2	1	#NULL!	#NULL!	1	2	7	1	2	1997	1	0	0	1	3	2	4	4	0	0
5	2	5	5	5	4	4	5	4	5	4	5	5	5	5	2	1979	2	#NULL!	1	#NULL!	1	1	2	3	2	1979	0	1	0	2	5	4	5	0	5	0
4	2	4	4	4	3	3	3	3	4	4	5	4	4	4	2	1989	1	#NULL!	#NULL!	1	1	2	1	2	2	1989	0	0	1	3	4	3	4	0	0	4
4	1	4	4	4	4	4	4	4	2	3	4	4	4	4	2	1988	2	1	#NULL!	#NULL!	1	2	5	3	2	1988	1	0	0	1	4	4	4	4	0	0
0	#NULL!	0	0	0	0	0	0	#NULL!	#NULL!	#NULL!	0	0	0	0	#NULL!		#NULL!	1	#NULL!	#NULL!	1	#NULL!	#NULL!	#NULL!	2	#NULL!	1	0	0	1	#NULL!	#NULL!	#NULL!	#NULL!	#NULL!	#NULL!
0	#NULL!	0	0	0	0	0	0	#NULL!	#NULL!	#NULL!	0	0	0	0	#NULL!		#NULL!	#NULL!	1	#NULL!	1	#NULL!	#NULL!	#NULL!	2	#NULL!	0	1	0	2	#NULL!	#NULL!	#NULL!	#NULL!	#NULL!	#NULL!
0	#NULL!	0	0	0	0	0	0	#NULL!	#NULL!	#NULL!	0	0	0	0	#NULL!		#NULL!	#NULL!	#NULL!	1	1	#NULL!	#NULL!	#NULL!	2	#NULL!	0	0	1	3	#NULL!	#NULL!	#NULL!	#NULL!	#NULL!	#NULL!
0	#NULL!	0	0	0	0	0	0	#NULL!	#NULL!	#NULL!	0	0	0	0	#NULL!		#NULL!	#NULL!	1	#NULL!	1	#NULL!	#NULL!	#NULL!	2	#NULL!	0	1	0	2	#NULL!	#NULL!	#NULL!	#NULL!	#NULL!	#NULL!
4	2	5	4	4	4	3	3	2	3	3	5	4	3	5	2	1983	1	1	#NULL!	#NULL!	1	2	1	3	2	1983	1	0	0	1	4	3	4	4	0	0
5	1	5	5	4	4	4	3	4	4	4	5	5	4	5	2	1973	2	#NULL!	#NULL!	1	1	1	1	3	2	1973	0	0	1	3	5	4	5	0	0	5
4	1	4	4	4	3	3	4	4	3	4	2	2	4	4	2	1970	1	#NULL!	1	#NULL!	1	1	1	3	2	1970	0	1	0	2	4	3	3	0	3	0
3	3	2	4	3	3	3	3	2	2	2	3	4	4	4	2	1991	2	1	#NULL!	#NULL!	1	2	2	2	2	1991	1	0	0	1	3	3	4	4	0	0
4	1	4	4	3	3	3	3	4	4	4	5	5	4	5	2	1972	2	1	#NULL!	#NULL!	1	1	1	3	2	1972	1	0	0	1	4	3	5	5	0	0
4	2	4	4	4	4	4	4	3	5	3	4	3	4	4	2	1986	1	#NULL!	1	#NULL!	1	1	1	3	2	1986	0	1	0	2	4	4	4	0	4	0
4	2	4	5	4	3	3	3	4	4	2	4	4	4	4	2	1984	2	#NULL!	#NULL!	1	1	2	2	3	2	1984	0	0	1	3	4	3	4	0	0	4
4	1	3	4	4	3	4	3	4	3	4	4	5	4	5	2	1959	2	#NULL!	1	#NULL!	1	2	1	3	2	1959	0	1	0	2	4	3	5	0	5	0
4	1	4	4	4	5	5	5	4	4	4	5	5	5	5	2	1968	1	1	#NULL!	#NULL!	1	2	1	3	2	1968	1	0	0	1	4	5	5	5	0	0
3	2	3	3	3	3	3	4	4	4	4	4	5	3	5	2	1972	2	#NULL!	#NULL!	1	1	2	7	3	2	1972	0	0	1	3	3	3	4	0	0	4
5	1	5	4	5	5	5	5	4	3	4	5	5	5	5	2	1991	2	1	#NULL!	#NULL!	1	1	1	3	2	1991	1	0	0	1	5	5	5	5	0	0
5	1	5	5	5	5	5	5	5	4	5	5	4	4	5	2	1979	2	#NULL!	#NULL!	1	1	1	1	3	2	1979	0	0	1	3	5	5	5	0	0	5
2	3	3	4	3	3	3	3	3	3	3	2	3	3	2	2	1983	1	#NULL!	#NULL!	1	1	2	2	1	2	1983	0	0	1	3	3	3	3	0	0	3
4	2	4	4	4	4	4	4	4	4	4	5	5	4	5	2	1976	1	1	#NULL!	#NULL!	1	1	1	1	2	1976	1	0	0	1	4	4	5	5	0	0
3	2	3	4	3	3	3	3	3	4	3	4	4	4	4	2	1954	1	#NULL!	1	#NULL!	1	1	1	2	2	1954	0	1	0	2	3	3	4	0	4	0
3	2	3	4	3	3	3	3	2	2	2	5	4	4	5	2		2	#NULL!	#NULL!	1	1	1	1	3	2	#NULL!	0	0	1	3	3	3	5	0	0	5
0	#NULL!	0	0	0	0	0	0	#NULL!	#NULL!	#NULL!	0	0	0	0	#NULL!		#NULL!	#NULL!	#NULL!	1	1	#NULL!	#NULL!	#NULL!	2	#NULL!	0	0	1	3	#NULL!	#NULL!	#NULL!	#NULL!	#NULL!	#NULL!
0	#NULL!	0	0	0	0	0	0	#NULL!	#NULL!	#NULL!	0	0	0	0	#NULL!		#NULL!	#NULL!	1	#NULL!	1	#NULL!	#NULL!	#NULL!	2	#NULL!	0	1	0	2	#NULL!	#NULL!	#NULL!	#NULL!	#NULL!	#NULL!
0	#NULL!	0	0	0	0	0	0	#NULL!	#NULL!	#NULL!	0	0	0	0	#NULL!		#NULL!	#NULL!	#NULL!	1	1	#NULL!	#NULL!	#NULL!	2	#NULL!	0	0	1	3	#NULL!	#NULL!	#NULL!	#NULL!	#NULL!	#NULL!
0	#NULL!	0	0	0	0	0	0	#NULL!	#NULL!	#NULL!	0	0	0	0	#NULL!		#NULL!	#NULL!	1	#NULL!	1	#NULL!	#NULL!	#NULL!	2	#NULL!	0	1	0	2	#NULL!	#NULL!	#NULL!	#NULL!	#NULL!	#NULL!
0	#NULL!	0	0	0	0	0	0	#NULL!	#NULL!	#NULL!	0	0	0	0	#NULL!		#NULL!	1	#NULL!	#NULL!	1	#NULL!	#NULL!	#NULL!	2	#NULL!	1	0	0	1	#NULL!	#NULL!	#NULL!	#NULL!	#NULL!	#NULL!
0	#NULL!	0	0	0	0	0	0	#NULL!	#NULL!	#NULL!	0	0	0	0	#NULL!		#NULL!	#NULL!	1	#NULL!	1	#NULL!	#NULL!	#NULL!	2	#NULL!	0	1	0	2	#NULL!	#NULL!	#NULL!	#NULL!	#NULL!	#NULL!
0	#NULL!	0	0	0	0	0	0	#NULL!	#NULL!	#NULL!	0	0	0	0	#NULL!		#NULL!	#NULL!	1	#NULL!	1	#NULL!	#NULL!	#NULL!	2	#NULL!	0	1	0	2	#NULL!	#NULL!	#NULL!	#NULL!	#NULL!	#NULL!
