# Supplementary material for: Government Calling Revisited: A Survey-Experiment on the Moderating Role of Public Service Motivation in Assessing Employer Attractiveness
Source: Front Psychol. 2020 Oct 29;11:559011. doi: 10.3389/fpsyg.2020.559011 (PMC7658371; doi:10.3389/fpsyg.2020.559011)
Supplement: Supplementary file 2 [file Data_Sheet_2.CSV]

Var name	Item labels
Q3_1_1	I think this organization is a good place to work
Q3_1_2	I would not be interested in working for this organization, unless as a last resort
Q3_1_3	This organization is an attractive employer to me
Q3_1_4	I would like to know more about this organization as a possible employer
Q3_1_5	A job with this organization is attractive to me
Q3_1_6	My values match to these of this organization
Q3_1_7	I think my values fit these of this organization's employees
Q3_1_8	The values and personality of this organization reflect my own values and personality
Q4_1_1	I am very motivated to contribute to society
Q4_1_2	Being able to contribute to society is a very motivating experience
Q4_1_3	Making a difference in society, no matter how small, is very important to me
Q4_1_4	Defending the public interest is very important to me
Q9	Which sector do you work in
Q10	Year of birth
Q11	Gender
FL_6_DO_p	Public
FL_6_DO_n	Non-public
FL_6_DO_c	Control
source_set	1 alumni, 2 municipal employees
q10_r	Reverse coded
public	Dummy variables corresponding to FL_*
private	Dummy variables corresponding to FL_*
control	Dummy variables corresponding to FL_*
vignette	Nominal var based upon FL_* variables
attractiveness	Factor score based analysis in the paper
pofit	Factor score based analysis in the paper
psm	Factor score based analysis in the paper
publicXpsm	Interaction variable
privateXpsm	Interaction variable
controlXpsm	Interaction variable
